# Supplementary material for: From the Analysis of Anatomy and Locomotor Function of Biological Foot Systems to the Design of Bionic Foot: An Example of the Webbed Foot of the Mallard
Source: Biomimetics (Basel). 2023 Dec 5;8(8):592. doi: 10.3390/biomimetics8080592 (PMC10741669; doi:10.3390/biomimetics8080592)
Supplement: Supplementary file 1 [file biomimetics-08-00592-s001.zip]

Archive with 1 entries (1 files):
- biomimetics-2715598-supplementary.mp4
